# Supplementary material for: A Paper-Based Assay for the Determination of Total Antioxidant Capacity in Human Serum Samples
Source: Biosensors (Basel). 2024 Nov 18;14(11):559. doi: 10.3390/bios14110559 (PMC11591649; doi:10.3390/bios14110559)
Supplement: Supplementary file 1 [file biosensors-14-00559-s001.zip]

Archive with 1 entries (1 files):
- biosensors-3281385-supplementary.pdf
